# Supplementary material for: Favorable Effects of Voriconazole Trough Concentrations Exceeding 1 μg/mL on Treatment Success and All-Cause Mortality: A Systematic Review and Meta-Analysis
Source: J Fungi (Basel). 2021 Apr 16;7(4):306. doi: 10.3390/jof7040306 (PMC8072959; doi:10.3390/jof7040306)
Supplement: Supplementary file 1 [file jof-07-00306-s001.zip]

Archive with 1 entries (1 files):
- jof-1174708-supplementary.pdf
